# Supplementary material for: Development and Preliminary Validation of a MALDI-TOF MS Assay Using KTI as an Internal Standard for Serum M-Protein Light Chain Analysis in Multiple Myeloma: A Pilot Study
Source: Medicina (Kaunas). 2026 May 29;62(6):1057. doi: 10.3390/medicina62061057 (PMC13302866; doi:10.3390/medicina62061057)
Supplement: Supplementary file 1 [file medicina-62-01057-s001.zip]

Archive with 3 entries (3 files):
- Supporting_Information_Table_S1_Baseline clinical characteristics of the patients with multiple myeloma included in this study.xlsx
- Supporting_Information_Table_S2_Mass spectrometry results and corresponding serum immunofixation and serum free light-chain findings for all analyzed samples.xlsx
- Supporting_Information_Table_S3_KTI-calibrated M-protein light-chain molecular masses and related clinical findings in selected evaluable samples.xlsx
