# Supplementary material for: Development and Preliminary Validation of a MALDI-TOF MS Assay Using KTI as an Internal Standard for Serum M-Protein Light Chain Analysis in Multiple Myeloma: A Pilot Study
Source: Medicina (Kaunas). 2026 May 29;62(6):1057. doi: 10.3390/medicina62061057 (PMC13302866; doi:10.3390/medicina62061057)
Supplement: Supplementary file 1 [file medicina-62-01057-s001.zip › Supporting_Information_Table_S1_Baseline clinical characteristics of the patients with multiple myeloma included in this study.xlsx]

## Sheet: Sheet1
Patient	Sex	Date of Birth	Date of Initial Diagnosis	Age	Isotype	DS Stage	ISS Stage	R-ISS Stage	sFLC-κ (mg/L)	sFLC-λ (mg/L)	sIFE	Induction treatment	Treatment category
P1	Male	1960-12-15	2021-07-05	61	LC-λ	ⅢB	III	III	17.5	>4375.0	LC-λ	2xBD	PI-based
P2	Male	1941-09-12	2021-08-10	80	IgA λ	IIIA	III	III	6.56	30.6	IgA λ	1xBD	PI-based
P3	Female	1984-04-04	2021-07-16	37	IgD κ	IIA	III	III	>4575.0	18.8	LC-κ + IgD κ	8xBCD	PI-based
P4	Female	1968-05-14	2021-09-15	53	IgG λ	IIIA	III	II	9.73	3050	IgG λ + LC-λ	9xDd	Daratumumab-based
P5	Male	1936-10-07	2021-09-09	85	IgA κ	IIIA	II	II	325	18.9	IgA κ	4xID	PI-based
P6	Male	1989-06-10	2021-9	32	LC-κ	IIIA	II	II	522.5	10.7	LC-κ	4xRVD	PI + IMiD-based
P7	Male	1937-07-06	2021-10-08	84	IgA λ	IIIB			81.1	262.5	IgA λ	3xBD	PI-based
P8	Female	1961-11-23	2022-01-20	61	IgA λ	IIIA	II		7.43	427.5	IgA λ	4xRVD	PI + IMiD-based
P9	Female	1960-01-07	2022-3	62	IgG λ	IIIB	III	II	32.5	7800	IgG λ + LC-λ	1xBD+3xRVD	PI + IMiD-based
P10	Male	1970-05-04	2022-1	52	LC-κ	IB	III	II	>4575.0	22.8	LC-κ	4xBCD	PI-based
P11	Female	1965-08-01	2022-1	57	LC-κ	IIIB	III	III	797	114	LC-κ	6xBCD	PI-based
P12	Female	1945-04-22	2020-7	75	LC-λ	IIIB	III	III	19	>4300.0	LC-λ	BD+8xRVD	PI + IMiD-based
P13	Male	1958-09-06	2021-10-08	63	LC-κ	IIIB	III	III	>4575.0	17.3	LC-κ	1xBPD	PI + IMiD-based
P14	Male	1946-01-22	2022-7	76	IgA λ	IIIA	III	III	6.1	565	IgA λ	1xBD	PI-based
P15	Female	1961-10-05	2022-08-16	61	LC-λ	IIIB	III	III	20.22	9876.6	LC-λ	4xBCD	PI-based
P16	Male	1973-02-27	2022-7	49	IgG λ	IIIA	II	III	9	118	IgG λ	1xBCD+3xRVD	PI + IMiD-based
P17	Male	1956-05-03	2021-10-19	65	IgG κ	IIIB	III	III	>4575.0	28.6	IgG κ	1xID	PI-based
P18	Female	1963-02-14	2022-09-21	59	LC-κ	IIIB	III	III	352	37.2	LC-κ	6xDVD	Daratumumab-based
P19	Male	1954-12-05	2022-8	68	IgG κ	IIIA	II	II	1780	13.5	IgG κ	1xBCD+4xRVD	PI + IMiD-based
P20	Male	1966-04-02	2022-08-10	56	IgA λ	IIA	II	II	11.1	1080	IgA λ	1xBD	PI-based
P21	Female	1973-03-15	2021-06-21	48	Non-secretory	IIIA	I	I	6.31	8.02	Negative	2xBCD+2xRVCD	PI + IMiD-based
P22	Female	1963-11-22	2022-10	59	IgG λ	IIIA	I	I	6.37	49.3	IgG λ + LC-λ	1xBCD+4xRVD	PI + IMiD-based
P23	Female	1960-04-01	2022-10	62	IgG λ	IIIA	III	II	26.3	8490	IgG λ + LC-λ	1xBCD+1xICD+3xPVD	PI + IMiD-based
P24	Female	1958-08-27	2022-9	64	LC-λ	IIIA	III	III	6.9	5610	LC-λ	1xBD+2xDRVD	Daratumumab-based
P25	Male	1962-09-26	2022-12	60	LC-λ	IIIB	III	III	44.1	4530	LC-λ	1xBD+1xDVD+2xPVD	Daratumumab-based
