# Supplementary material for: Development and Preliminary Validation of a MALDI-TOF MS Assay Using KTI as an Internal Standard for Serum M-Protein Light Chain Analysis in Multiple Myeloma: A Pilot Study
Source: Medicina (Kaunas). 2026 May 29;62(6):1057. doi: 10.3390/medicina62061057 (PMC13302866; doi:10.3390/medicina62061057)
Supplement: Supplementary file 1 [file medicina-62-01057-s001.zip › Supporting_Information_Table_S2_Mass spectrometry results and corresponding serum immunofixation and serum free light-chain findings for all analyzed samples.xlsx]

## Sheet: Sheet1
Patient	Sample ID	Calibrated KTI mass (Da)	KTI intensity (S1)	KTI-calibrated IMLC molecular mass (Da)	IMLC intensity (S2)	sIFE	sFLC-κ (mg/L)	sFLC-λ (mg/L)	sFLC κ/λ ratio	Time point
P1	1	19965.1	767	22804	160	LC-λ	17.5	>4375.0	<0.004	Baseline
P1	2	19965.1	541	22804	616	LC-λ	NA	NA	NA	DRVDx1
P2	3	19965.1	574.01	22639.7	202.37	IgA λ	6.56	30.6	0.214379	Baseline
P2	4	19965.1	690	22639.7	104	IgA λ	7.26	13.2	within RI	RVDx2
P3	5	19965.1	789	23267.5	258	LC-κ	439	171	2.56725	BCDx2
P3	6	19965.1	573	23267.5	162	Negative	78.5	22.6	3.47345	BCDx4
P4	7	19965.1	494.69	22249.5	548.77	IgG λ + LC-λ	9.73	3050	0.00319016	Baseline
P4	8	19965.1	534.38	22249.5	32.48	Negative	4.92	7.1	within RI	Ddx8
P5	9	19965.1	521.39	23270	308.93	IgA κ	325	18.9	17.1958	Baseline
P5	10	19965.1	535	23270	727	IgA κ	117	27.2	4.30147	IDx4+ICDx8
P6	11	19965.1	502.75	23248.6	71	LC-κ	522.5	10.7	48.8318	Biochemical recurrence
P6	12	19965.1	603	23249.6	174	Negative	NA	NA	NA	2xRVD
P6	13	19965.1	656	23250.6	134	Negative	292.5	8.91	32.8283	Before ASCT
P7	14	19965.1	666.96	23038	157.8	IgA λ	81.1	262.5	0.308952	Baseline
P7	15	19965.1	676	23038	185	IgA λ	85	77.4	within RI	BDx3+BCDx1
P8	16	19965.1	743	22570	385	IgA λ	7.75	17.3	within RI	Before ASCT
P8	17	19965.1	573	22570	1001.03	Negative	11.6	15.4	within RI	After ASCT 3 months
P9	18	19965.1	639	22677	291	IgG λ + LC-λ	32.5	7800	0.00416667	Baseline
P9	19	19965.1	726	22677	761	IgG λ + LC-λ	30	152	0.197368	BDx1+RVDx1
P9	20	19965.1	652	22677	104	IgG λ + LC-λ	28.2	131	0.215267	1xBD+2xRVD
P10	21	19965.1	561	23278.2	511	LC-κ	>4575.0	22.8	>200.658	Baseline
P10	22	19965.1	734	23278.2	288	Negative	22.2	16.1	within RI	BCDx4
P10	23	19965.1	659	23278.2	195	Negative	26.2	32	within RI	Before ASCT
P11	24	19965.1	756	23307	80.6	LC-κ	797	114	6.99123	Baseline
P11	25	19965.1	633	23307	169	Negative	42.9	62.7	within RI	BCDx6+DVDx1
P12	26	19965.1	613	22900.8	493	LC-λ	21.8	2060	0.0105825	Baseline
P12	27	19965.1	601	22900.8	160	IgG κ	NA	NA	NA	DRDx2
P12	28	19965.1	620	22900.8	149	Negative	14.5	40.2	within RI	NA
P13	29	19965.1	492.07	23239.9	97.94	LC-κ	>4575.0	17.3	>264.451	Baseline
P13	30	19965.1	628	23239.9	173	IgG κ	>4575.0	11.4	>401.316	BPDx1
P14	31	19965.1	561.11	22626.8	1377.83	IgA λ	6.1	565	0.0107965	Baseline
P15	32	19965.1	494.63	22967.4	2137.17	LC-λ	20.22	9876.6	0.00204726	Baseline
P15	33	19965.1	685	22967.4	368	Negative	34.1	35.9	within RI	BCDx2
P16	34	19965.1	592.5	23153.4	1301	IgG λ	9	118	0.0762712	Baseline
P16	35	19965.1	549	23153.4	512	IgG λ	8.23	23.3	within RI	BCDx1
P16	36	19965.1	510	23153.4	590	IgG λ	18.3	19	within RI	BCDx1+RVDx2
P17	37	19965.1	546	24158.2	1445	IgG κ	>4575.0	28.6	>159.965	Baseline
P17	38	19965.1	658	24158.2	558	IgG κ	430	52.2	8.23755	ICDx2
P18	39	19965.1	569	23287	41	LC-κ	352	37.2	9.46237	NA
P18	40	19965.1	615	23287	46	IgG κ	25.1	26.1	within RI	DVDx2
P19	41	19965.1	562	23221.7	2361	IgG κ	1780	13.5	131.852	Baseline
P19	42	19965.1	346	23221.7	4810	IgG κ	735	10.9	67.4312	BCDx1
P19	43	19965.1	625	23221.7	865	IgG κ	89.4	22.4	3.99107	BCDx1+RVDx1
P20	44	19965.1	585	23193.2	88	IgA λ	11.1	1080	0.0102778	Baseline
P20	45	19965.1	741	23193.2	555	IgA λ	10.5	301	0.0348837	BCDx2
P21	46	19965.1	792	23284.5	261	Negative	NA	NA	NA	RVCDx2
P21	47	19965.1	625	23284.5	156	Negative	6.31	8.02	within RI	Baseline
P22	48	19965.1	713	22823.9	517	IgG λ + LC-λ	6.37	49.3	0.129209	Baseline
P22	49	19965.1	799	22823.9	396	IgG λ	18.8	34.8	within RI	BCDx1
P23	50	19965.1	556	22671.8	1211	IgG λ + LC-λ	7160	<0.01	>716000.000	BCDx1
P23	51	19965.1	744	22671.8	258	IgG λ + LC-λ	30.5	1790	0.0170391	BCDx1+PVDx2
P24	52	19965.1	600	22660.6	1684	LC-λ	6.9	5610	0.00122995	Baseline
P24	53	19965.1	707	22660.6	145	Negative	9.39	26.4	within RI	BDx1、DRVDx2 before ASCT
P25	54	19965.1	720	23207.9	181	LC-λ	NA	NA	NA	BDx1
P25	55	19965.1	587	23207.9	315	IgG κ + LC-λ	41.1	2780	0.0147842	DVDx1
