# Supplementary material for: Development and Preliminary Validation of a MALDI-TOF MS Assay Using KTI as an Internal Standard for Serum M-Protein Light Chain Analysis in Multiple Myeloma: A Pilot Study
Source: Medicina (Kaunas). 2026 May 29;62(6):1057. doi: 10.3390/medicina62061057 (PMC13302866; doi:10.3390/medicina62061057)
Supplement: Supplementary file 1 [file medicina-62-01057-s001.zip › Supporting_Information_Table_S3_KTI-calibrated M-protein light-chain molecular masses and related clinical findings in selected evaluable samples.xlsx]

## Sheet: Sheet1
Sample ID	sIFE	Baseline sIFE of the same patient	Light-chain type	Calibrated KTI mass (Da)	KTI-calibrated IMLC molecular mass (Da)	sFLC-κ (mg/L)	sFLC-λ (mg/L)	Time point
5	LC-κ	IgD κ	κ	19965.1	23267.5	439	171	BCDx2
9	IgA κ	IgA κ	κ	19965.1	23270	325	18.9	Baseline
10	IgA κ	IgA κ	κ	19965.1	23270	117	27.2	IDx4+ICDx8
11	LC-κ	LC-κ	κ	19965.1	23248.6	522.5	10.7	Biochemical recurrence
21	LC-κ	LC-κ	κ	19965.1	23278.2	>4575.0	22.8	Baseline
24	LC-κ	LC-κ	κ	19965.1	23307	797	114	Baseline
29	LC-κ	LC-κ	κ	19965.1	23239.9	>4575.0	17.3	Baseline
30	IgG κ	LC-κ	κ	19965.1	23239.9	>4575.0	11.4	BPDx1
37	IgG κ	IgG κ	κ	19965.1	24158.2	>4575.0	28.6	Baseline
38	IgG κ	IgG κ	κ	19965.1	24158.2	430	52.2	ICDx2
39	LC-κ	LC-κ	κ	19965.1	23287	352	37.2	NA
40	IgG κ	LC-κ	κ	19965.1	23287	25.1	26.1	DVDx2
41	IgG κ	IgG κ	κ	19965.1	23221.7	1780	13.5	Baseline
42	IgG κ	IgG κ	κ	19965.1	23221.7	735	10.9	BCDx1
43	IgG κ	IgG κ	κ	19965.1	23221.7	89.4	22.4	BCDx1+RVDx1
1	LC-λ	LC-λ	λ	19965.1	22804	17.5	>4375.0	Baseline
2	LC-λ	LC-λ	λ	19965.1	22804	NA	NA	DRVDx1
3	IgA λ	IgA λ	λ	19965.1	22639.7	6.56	30.6	Baseline
4	IgA λ	IgA λ	λ	19965.1	22639.7	7.26	13.2	RVDx2
7	IgG λ + LC-λ	IgG λ	λ	19965.1	22249.5	9.73	3050	Baseline
14	IgA λ	IgA λ	λ	19965.1	23038	81.1	262.5	Baseline
15	IgA λ	IgA λ	λ	19965.1	23038	85	77.4	BDx3+BCDx1
16	IgA λ	IgA λ	λ	19965.1	22570	7.75	17.3	Before ASCT
18	IgG λ + LC-λ	IgG λ	λ	19965.1	22677	32.5	7800	Baseline
19	IgG λ + LC-λ	IgG λ	λ	19965.1	22677	30	152	BDx1+RVDx1
20	IgG λ + LC-λ	IgG λ	λ	19965.1	22677	28.2	131	1xBD+2xRVD
26	LC-λ	LC-λ	λ	19965.1	22900.8	21.8	2060	Baseline
31	IgA λ	IgA λ	λ	19965.1	22626.8	6.1	565	Baseline
32	LC-λ	LC-λ	λ	19965.1	22967.4	20.22	9876.6	Baseline
34	IgG λ	IgG λ	λ	19965.1	23153.4	9	118	Baseline
35	IgG λ	IgG λ	λ	19965.1	23153.4	8.23	23.3	BCDx1
36	IgG λ	IgG λ	λ	19965.1	23153.4	18.3	19	BCDx1+RVDx2
44	IgA λ	IgA λ	λ	19965.1	23193.2	11.1	1080	Baseline
45	IgA λ	IgA λ	λ	19965.1	23193.2	10.5	301	BCDx2
48	IgG λ + LC-λ	IgG λ	λ	19965.1	22823.9	6.37	49.3	Baseline
49	IgG λ	IgG λ	λ	19965.1	22823.9	18.8	34.8	BCDx1
50	IgG λ + LC-λ	IgG λ	λ	19965.1	22671.8	7160	<0.01	BCDx1
51	IgG λ + LC-λ	IgG λ	λ	19965.1	22671.8	30.5	1790	BCDx1+PVDx2
52	LC-λ	LC-λ	λ	19965.1	22660.6	6.9	5610	Baseline
54	LC-λ	LC-λ	λ	19965.1	23207.9	NA	NA	BDx1
55	IgG κ + LC-λ	LC-λ	λ	19965.1	23207.9	41.1	2780	DVDx1
27	IgG κ	LC-λ	λ	19965.1	22900.8	NA	NA	DRDx2
